# Supplementary material for: The Influence of Mathematical Definitions on Patellar Kinematics Representations
Source: Materials (Basel). 2021 Dec 11;14(24):7644. doi: 10.3390/ma14247644 (PMC8709478; doi:10.3390/ma14247644)
Supplement: Supplementary file 1 [file materials-14-07644-s001.zip]

Archive with 4 entries (4 files):
- S1_Template_Transformations.m
- S2_Instructions.pdf
- S3_XYZ_Sequence_Example.mat
- S4_Proof_Cardan_Conversions.pdf
